# Supplementary material for: Studying the Stability of Anthocyanin Pigments Isolated from Juices of Colored-Fleshed Potatoes
Source: Int J Mol Sci. 2024 Oct 16;25(20):11116. doi: 10.3390/ijms252011116 (PMC11507568; doi:10.3390/ijms252011116)
Supplement: Supplementary file 1 [file ijms-25-11116-s001.zip]

Archive with 1 entries (1 files):
- ijms-3249271-supplementary.pdf
